# Supplementary material for: Glycyl-tRNA Synthetase as a Target for Antiviral Drug Screening Against Influenza Virus
Source: Int J Mol Sci. 2025 Mar 23;26(7):2912. doi: 10.3390/ijms26072912 (PMC11988775; doi:10.3390/ijms26072912)
Supplement: Supplementary file 1 [file ijms-26-02912-s001.zip]

Archive with 2 entries (2 files):
- Supplementary Figures-3422159-0307.pdf
- Table S1.xlsx
