# Supplementary material for: Glycyl-tRNA Synthetase as a Target for Antiviral Drug Screening Against Influenza Virus
Source: Int J Mol Sci. 2025 Mar 23;26(7):2912. doi: 10.3390/ijms26072912 (PMC11988775; doi:10.3390/ijms26072912)
Supplement: Supplementary file 1 [file ijms-26-02912-s001.zip › Table S1.xlsx]

## Sheet: compounds
Index	MOLENAME	CAS
1	4-Hydroxybenzoic acid	99-96-7
2	p-Toluic Acid	99-94-5
3	α-Terpinene	99-86-5
4	Methylparaben	99-76-3
5	6-Benzoylheteratisine	99759-48-5
6	N-Acetyl-L-aspartic acid	997-55-7
7	Rotigotine	99755-59-6
8	Valproic Acid	99-66-1
9	Kazinol A	99624-28-9
10	Sertaconazole nitrate	99592-39-9
11	Protocatechuic acid	99-50-3
12	Ampiroxicam	99464-64-9
13	Methyl rosmarinate	99353-00-1
14	Chelidonic acid	99-32-1
15	Venlafaxine hydrochloride	99300-78-4
16	Levodropropizine	99291-25-5
17	BISMUTH SUBGALLATE	99-26-3
18	Methyl gallate	99-24-1
19	D-Trehalose	99-20-7
20	Acetylleucine	99-15-0
21	Tricarballylic acid	99-14-9
22	2-Picolinic acid	98-98-6
23	yibeinoside A	98985-24-1
24	Pyrazinamide	98-96-4
25	(-)-Epigallocatechin Gallate	989-51-5
26	Nicotinamide	98-92-0
27	Pseudolaric acid B-glucopyranoside	98891-41-9
28	Acetophenone	98-86-2
29	FLAG peptide	98849-88-8
30	L-Pyroglutamic acid	98-79-3
31	Citicoline	987-78-0
32	Reboxetine mesylate	98769-84-7
33	Adenosine 5'-triphosphate disodium salt	987-65-5
34	Cefpirome sulfate	98753-19-6
35	Ropivacaine hydrochloride	98717-15-8
36	Ganoderic acid G	98665-22-6
37	Ganoderic acid H	98665-19-1
38	Ganoderic acid F	98665-15-7
39	Ethaverine hydrochloride	985-13-7
40	Drotaverine hydrochloride	985-12-6
41	Pseudoginsenoside RT1	98474-74-9
42	Metoprolol Succinate	98418-47-4
43	Finasteride	98319-26-7
44	Hupehenine	98243-57-3
45	3α-acetoxy-tirucall-7,24-dien-21oic acid	98166-55-3
46	Ailanthone	981-15-7
47	Lomefloxacin hydrochloride	98079-52-8
48	Lomefloxacin	98079-51-7
49	Brompheniramine hydrogen maleate	980-71-2
50	Sophoraflavanone G	97938-30-2
51	Estradiol valerate	979-32-8
52	Menthol	9-78-1
53	Lappaconite HBr	97792-45-5
54	Disulfiram	97-77-8
55	N-Acetyl-L-alanine	97-69-8
56	Irinotecan	97682-44-5
57	L-(-)-Malic acid	97-67-6
58	Canrenone	976-71-6
59	Itaconic acid	97-65-4
60	Ganoderic acid D2	97653-94-6
61	Lucidone A	97653-92-4
62	2-METHYLVALERIC ACID	97-61-0
63	Allantoin	97-59-6
64	Isoeugenol	97-54-1
65	Eugenol	97-53-0
66	Cephapirin Benzathine	97468-37-6
67	Hydroxy-β-sanshool	97465-69-5
68	Ethyl chrysanthemumate	97-41-6
69	Cistanoside F	97411-47-7
70	5,6,7-TRIMETHOXYFLAVONE	973-67-1
71	Troglitazone	97322-87-7
72	Topiramate	97240-79-4
73	Picfeltarraenin IA	97230-47-2
74	Picfeltarraenin IB	97230-46-1
75	Methylisoindigotin	97207-47-1
76	Bithionol	97-18-7
77	Epigallocatechin	970-74-1
78	(+)-Gallocatechin	970-73-0
79	Momordin Ic	96990-18-0
80	Testolactone	968-93-4
81	Acetohexamide	968-81-0
82	Quercetin 3-O-(6″-O-malonyl)-β-D-glucoside	96862-01-0
83	Levomilnacipran	96847-55-1
84	Orlistat	96829-58-2
85	Lactobionic acid	96-82-2
86	Ectoine	96702-03-3
87	Decuroside V	96648-59-8
88	Stipuleanoside R2	96627-72-4
89	Salvianolic acid A	96574-01-5
90	kuwanol A	96562-91-3
91	Methyl gypsogenin 3-O-beta-D-glucuronopy	96553-02-5
92	Nifuroxazide	965-52-6
93	Aminothiazole	96-50-4
94	Moxisylyte hydrochloride	964-52-3
95	2-Methylbutyraldehyde	96-17-3
96	Isoliquiritigenin	961-29-5
97	Stylopine hydrochloride	96087-21-7
98	Dapagliflozin ((2S)-1,2-propanediol, hydrate)	960404-48-2
99	Jatrorrhizine hydrochloride	960383-96-4
100	Meropenem	96036-03-2
101	Eflornithine hydrochloride Monohydrate	96020-91-6
102	Vortioxetine HBr	960203-27-4
103	Guggulsterone E&Z	95975-55-6
104	4-METHOXYCHALCONE	959-33-1
105	Sotalol hydrochloride	959-24-0
106	Cefotiam Hexetil Hydrochloride	95789-30-3
107	Isolinderalactone	957-66-4
108	Nedaplatin	95734-82-0
109	NVP-LDE225	956697-53-3
110	Ranolazine dihydrochloride	95635-56-6
111	Ranolazine	95635-55-5
112	Apalutamide	956104-40-8
113	Cochinchinenin C	956103-79-0
114	Ganoderic acid C1	95311-97-0
115	Lucidenic acid A	95311-94-7
116	Chlorzoxazone	95-25-0
117	Atovaquone	95233-18-4
118	Parishin E	952068-57-4
119	2'-Deoxyuridine	951-78-0
120	2'-Deoxycytidine monohydrate	951-77-9
121	tafamidis meglumine	951395-08-7
122	Gemcitabine	95058-81-4
123	Erianin	95041-90-0
124	Gypenoside XLIX	94987-08-3
125	Glycycoumarin	94805-82-0
126	Notoginsenoside R2	948046-15-9
127	2,4-Dichlorophenoxyacetic acid	94-75-7
128	Salmeterol Xinafoate	94749-08-3
129	Gypenoside XLVI	94705-70-1
130	Piperine	94-62-2
131	Isavuconazonium sulfate	946075-13-4
132	Senkyunolide I	94596-28-8
133	Senkyunolide H	94596-27-7
134	7-O-Ethylmorroniside	945721-10-8
135	Saxagliptin hydrate	945667-22-1
136	Ophiopogonin D	945619-74-9
137	Tamibarotene	94497-51-5
138	2'-acetylacteoside	94492-24-7
139	Angelic anhydride	94487-74-8
140	1,3-Dimethyluric acid	944-73-0
141	Bacopaside VII	94443-88-6
142	Chalcone	94-41-7
143	7,2'-dihydroxy-3',4'-dimethoxyisoflavane-7-O-glucoside	94367-43-8
144	Methylnissolin-3-O-glucoside	94367-42-7
145	Piceatannol 3'-O-glucoside	94356-26-0
146	Rhapontigenin 3'-O-glucoside	94356-22-6
147	Ponatinib	943319-70-8
148	Etilefrine hydrochloride	943-17-9
149	12-Hydroxyganoderic acid D	942950-96-1
150	Butylparaben	94-26-8
151	Butyl 4-aminobenzoate	94-25-7
152	Lithium potassium acetyl phosphate	94249-01-1
153	Crocin I	94238-00-3
154	Methyl 3-indolecarboxylate	942-24-5
155	Chlorpropamide	94-20-2
156	S-Ruxolitinib	941685-37-6
157	Ruxolitinib	941678-49-5
158	Sodium 4-aminohippurate Hydrate	94-16-6
159	Propylparaben	94-13-3
160	Forsythoside F;Arenarioside	94130-58-2
161	Poliumoside	94079-81-9
162	Suplatast tosilate	94055-76-2
163	Fluvastatin sodium salt	93957-55-2
164	3-Hydroxycoumarin	939-19-5
165	2-Ethoxybenzamide	938-73-8
166	6-(Dimethylamino)purine	938-55-6
167	Roxatidine Acetate hydrochloride	93793-83-0
168	neo-gambogic acid	93772-31-7
169	Pacritinib	937272-79-2
170	Irbinitinib	937263-43-9
171	Forsythoside E	93675-88-8
172	Lumacaftor	936727-05-8
173	LCZ696	936623-90-4
174	Ibrutinib	936563-96-1
175	Betrixaban maleate	936539-80-9
176	Fedratinib	936091-26-8
177	Methyl nicotinate	93-60-7
178	Creosol	93-51-6
179	Visomitin	934826-68-3
180	Glimepiride	93479-97-1
181	Cobimetinib	934660-93-2
182	Desvenlafaxine	93413-62-8
183	Homoveratrumic acid	93-40-3
184	Skimmin	93-39-0
185	7-Hydroxycoumarin	93-35-6
186	Isoeugenyl acetate	93-29-8
187	Eugenol acetate	93-28-7
188	Cistanoside A	93236-42-1
189	Methyl isoeugenol	93-16-3
190	Methyl eugenol	93-15-2
191	Guaifenesin	93-14-1
192	Ciprofloxacin hydrochloride	93107-08-5
193	Enrofloxacin	93106-60-6
194	Methyl behenate	929-77-1
195	Pracinostat	929016-96-6
196	Cefminox Sodium	92636-39-0
197	Scopoletin	92-61-5
198	Radotinib	926037-48-1
199	6-Methylcoumarin	92-48-8
200	Simeprevir	923604-59-5
201	Ureidosuccinic acid	923-37-5
202	Nilotinib (monohydrochloride monohydrate)	923288-90-8
203	Opicapone	923287-50-7
204	Creatine phosphate disodium salt	922-32-7
205	L-GLUCOSE	921-60-8
206	Fosphenytoin sodium	92134-98-0
207	Sodium D-lactate	920-49-0
208	Acetyl 11α-methoxy-β-boswellic Acid	918548-43-3
209	Vemurafenib	918504-65-1
210	Thonzylamine	91-85-0
211	Cefdinir	91832-40-5
212	Antazoline	91-75-8
213	Letermovir	917389-32-3
214	Zingiberen newsaponin	91653-50-8
215	Coumarin	91-64-5
216	CLINODISIDE A	916347-31-4
217	Benidipine hydrochloride	91599-74-5
218	Piperaquine tetraphosphate tetrahydrate	915967-82-7
219	Amaranth	915-67-3
220	Isatin	91-56-5
221	Antineoplaston A10	91531-30-5
222	D-(+)-Galacturonic acid	91510-62-2
223	Enzalutamide	915087-33-1
224	Flurbiprofen Axetil	91503-79-6
225	Rolapitant hydrochloride	914462-92-3
226	Licoflavone B	91433-17-9
227	9-Aminocamptothecin	91421-43-1
228	Rubitecan	91421-42-0
229	Ropinirole hydrochloride	91374-20-8
230	Brexpiprazole HCl	913612-38-1
231	Brexpiprazole	913611-97-9
232	Benzthiazide	91-33-8
233	Cenobamate	913088-80-9
234	Sarafloxacin hydrochloride	91296-87-6
235	Noscapine hydrochloride	912-60-7
236	Edoxaban	912273-65-5
237	Ophiopogon japonicus saponin c	911819-08-4
238	Lucyoside B	91174-19-5
239	Gemigliptin	911637-19-9
240	Terbinafine	91161-71-6
241	Diminazene Aceturate	908-54-3
242	Delta-Gluconolactone	90-80-2
243	Ebastine	90729-43-4
244	Crisaborole	906673-24-3
245	DL-Mandelic acid	90-64-2
246	Tuftsin	9063-57-4
247	Neochlorogenic acid	906-33-2
248	Teneligliptin hydrobromide	906093-29-6
249	Cryptochlorogenic acid	905-99-7
250	Isopsoralenoside	905954-18-9
251	Psoralenoside	905954-17-8
252	Scutebarbatine B	905929-95-5
253	3,4,5-Trimethoxycinnamic acid	90-50-6
254	Xanthone	90-47-1
255	Aminacrine	90-45-9
256	Pitolisant hydrochloride	903576-44-3
257	Bicalutamide	90357-06-5
258	4-Methylumbelliferone	90-33-5
259	7-Xylosyl-10-deacetyltaxol	90332-63-1
260	Xanthoxyline	90-24-4
261	Valethamate bromide	90-22-2
262	Quercetagetin	90-18-6
263	Picroside II	9012-20-9
264	Fostamatinib	901119-35-5
265	Rebamipide	90098-04-7
266	Glycogen	9005-79-2
267	Fibrin	9001-31-4
268	(-)-3,5-Dicaffeoyl quinic acid	89919-62-0
269	3-O-Acetyl-α-boswellic acid	89913-60-0
270	2,4-Dihydroxyacetophenone	89-84-9
271	Thymol	89-83-8
272	Pulegone	89-82-7
273	piperitone	89-81-6
274	(±)-Menthone	89-80-5
275	Aceclofenac	89796-99-6
276	(-)-Isopulegol	89-79-2
277	Tazobactam acid	89786-04-9
278	Toremifene citrate	89778-27-8
279	Toremifene	89778-26-7
280	Oleandrin A	89686-84-6
281	Erythorbic Acid	89-65-6
282	3-epi-isocucurbitacin B	89647-62-1
283	mogroside IV	89590-95-4
284	Mesalamine	89-57-6
285	Nortriptyline hydrochloride	894-71-3
286	Raddeanin A	89412-79-3
287	Imidapril HCl	89396-94-1
288	Edaravone	89-25-8
289	Manidipine dihydrochloride	89226-75-5
290	Manidipine	89226-50-6
291	2'-Deoxyinosine	890-38-0
292	Quinolinic acid	89-00-9
293	Phthalic acid	88-99-3
294	Mogroside IVe	88915-64-4
295	Mogroside II A2	88901-45-5
296	Mogroside III A2	88901-43-3
297	Mogroside III A1	88901-42-2
298	Mogroside IVa	88901-41-1
299	Mogroside II E	88901-38-6
300	Mogroside IIIe	88901-37-5
301	Mogroside V	88901-36-4
302	8-Epideoxyloganic acid	88668-99-9
303	Rosamultin	88515-58-6
304	dichotomitin	88509-91-5
305	Allosecurinin	884-68-4
306	Methyl syringate	884-35-5
307	DL-Benzylsuccinic acid	884-33-3
308	(9Z,12Z)-N-(3-Methoxybenzyl)octadeca-9,12-dienamide	883715-22-8
309	N-Benzyllinolenicamide	883715-18-2
310	Aniline-2-sulfonic acid	88-21-1
311	Notopterol	88206-46-6
312	Levistilide A	88182-33-6
313	Acetylvanillin	881-68-5
314	2-Furoic acid	88-14-2
315	Notoginsenoside Fc	88122-52-5
316	Notoginsenoside Fe	88105-29-7
317	Notoginsenoside Fa	88100-04-3
318	Ingenol-5,20-acetonide-3-O-angelate	87980-68-5
319	Indole-3-acetamide	879-37-8
320	Hydroxyphenethylanisate	87932-34-1
321	L(-)-sorbose	87-79-6
322	Mannitol	87-78-5
323	Eupalinolide B	877822-41-8
324	Eupalinolide A	877822-40-7
325	L(+)-Arabinose	87-72-9
326	Alismoxide	87701-68-6
327	Pyrogallol	87-66-1
328	Dimethyl lithospermate B	875313-64-7
329	Gramine	87-52-5
330	Indole-3-acetic acid	87-51-4
331	Liriope muscari baily saponins C	87480-46-4
332	(25RS)-Ruscogenin	874485-32-2
333	β-Caryophyllene	87-44-5
334	Liriopesides B	87425-34-1
335	3-Hydroxypicolinic acid	874-24-8
336	N-Acetyl-DL-tryptophan	87-32-1
337	3,29-Dibenzoyl Rarounitriol	873001-54-8
338	Dihydrotanshinone I	87205-99-0
339	Neuromedin B	87096-84-2
340	5-Hydroxy-1,7-diphenyl-6-hepten-3-one	87095-74-7
341	Isolindleyin	87075-18-1
342	Benzoyleneurea	86-96-4
343	Tenaxin I	86926-52-5
344	1-Naphthaleneacetic acid	86-87-3
345	Rhodiosin	86831-54-1
346	Isoastragaloside II	86764-11-6
347	SN38	86639-52-3
348	Apigenin-7-O-6''-Malonylglucoside	86546-87-4
349	Aristolindiquinone	86533-36-0
350	Vinblastine	865-21-4
351	o-Veratraldehyde	86-51-1
352	1-Hydroxy-2-naphthoic acid	86-48-6
353	Spinorhamnoside	864271-19-2
354	3-O-Ethyl-L-ascorbic acid	86404-04-8
355	Gnetol	86361-55-9
356	Cefodizime Sodium	86329-79-5
357	2''-O-β-L-Galorientin	861691-37-4
358	Cyclovirobuxine D	860-79-7
359	Anemosapogenin	85999-40-2
360	Polygalaxanthone XI	857859-82-6
361	Curculigoside	85643-19-2
362	5,7,3',4'-Tetramethoxyflavone	855-97-0
363	Eupatorin	855-96-9
364	Rhodionin	85571-15-9
365	Rilmenidine Phosphate	85409-38-7
366	Pinacidil monohydrate	85371-64-8
367	Pyridoxal 5'-phosphate hydrate	853645-22-4
368	5'-Guanylic acid	85-32-5
369	Dehydroepiandrosterone acetate	853-23-6
370	Dehydrolucidenic acid A, 20(21)-	852936-69-7
371	Danoprevir	850876-88-9
372	Alogliptin Benzoate	850649-62-6
373	DihydroarteMisinic acid	85031-59-0
374	Rosin	85026-55-7
375	Afatinib Dimaleate	850140-73-7
376	Afatinib free base	850140-72-6
377	Platycoside G1	849758-42-5
378	Nylidrin hydrochloride	849-55-8
379	Rosarin	84954-93-8
380	Rosavin	84954-92-7
381	Cabozantinib	849217-68-1
382	Vitamin K1	84-80-0
383	Lapachol	84-79-7
384	Qingyangshengenin	84745-94-8
385	Dibutyl phthalate	84-74-2
386	Astragaloside VI	84687-45-6
387	Astragaloside IV	84687-43-4
388	Astragaloside I	84680-75-1
389	Enalaprilat Dihydrate	84680-54-6
390	Astragaloside II	84676-89-1
391	Isoastragaloside I	84676-88-0
392	Anthraquinone	84-65-1
393	Itraconazole	84625-61-6
394	Erdosteine	84611-23-4
395	Cycloastragenol	84605-18-5
396	Bitopertin	845614-11-1
397	Tectoquinone	84-54-8
398	alpha-Arbutin	84380-01-8
399	Mifepristone	84371-65-3
400	Flavin Adenine Dinucleotide Disodium	84366-81-4
401	Bedaquiline	843663-66-1
402	Syrosingopine	84-36-6
403	Enoxacin Sesquihydrate	84294-96-2
404	5-O-Methylvisammioside	84272-85-5
405	Rutaecarpine	84-26-4
406	Tetryzoline	84-22-0
407	Canagliflozin	842133-18-0
408	7,8-Dihydroxy-4-phenylcoumarin	842-01-3
409	Dienestrol	84-17-3
410	Amenamevir	841301-32-4
411	Wilforlide A	84104-71-2
412	Ropivacaine	84057-95-4
413	Lamotrigine	84057-84-1
414	Cariprazine	839712-12-8
415	Skimmianine	83-95-4
416	Mometasone furoate	83919-23-7
417	Lisinopril dihydrate	83915-83-7
418	Azithromycin	83905-01-5
419	Hydroxy-​α-​sanshool	83883-10-7
420	Cetirizine dihydrochloride	83881-52-1
421	Angeloylgomisin O	83864-69-1
422	Phytic acid	83-86-3
423	5-Methyl-2'-deoxycytidine	838-07-3
424	Rotenone	83-79-4
425	Sodium Houttuyfonate	83766-73-8
426	Euquinine	83-75-0
427	Iodoquinol	83-73-8
428	Lawsone	83-72-7
429	Minoxidil sulphate	83701-22-8
430	Theobromine	83-67-0
431	Regorafenib Hydrochloride	835621-07-3
432	Hyodeoxycholic acid	83-49-8
433	Stigmasterol	83-48-7
434	Voglibose	83480-29-9
435	Beta-Sitosterol	83-46-5
436	Deoxycholic acid	83-44-3
437	Delapril Hydrochloride	83435-67-0
438	Methylprednisolone	83-43-2
439	3-Methylindole	83-34-1
440	Elagolix sodium	832720-36-2
441	Astragaloside A	83207-58-3
442	Ethyl gallate	831-61-8
443	Angelol B	83156-04-1
444	Fosinopril sodium	88889-14-9
445	Liranaftate	88678-31-3
446	Myclobutanil	88671-89-0
447	L-Sophoridine	83148-91-8
448	Sultamicillin Tosylate	83105-70-8
449	(-)-EGCG-3''-O-Me	83104-87-4
450	Artesunate	88495-63-0
451	3-Indolepropionic acid	830-96-6
452	Quercetin 3-O-Sambubioside	83048-35-5
453	4-Methoxycinnamic acid	830-09-1
454	Disodium clodronate tetrahydrate	88416-50-6
455	Nafamostat mesylate	82956-11-4
456	Echinacoside	82854-37-3
457	4-Pyridoxic Acid	82-82-6
458	Clofibric acid	882-09-7
459	Nefazodone hydrochloride	82752-99-6
460	Palbociclib Isethionate	827022-33-3
461	Palbociclib hydrochloride	827022-32-2
462	Amlodipine	88150-42-9
463	Raloxifene hydrochloride	82640-04-8
464	TriacetonaMine	826-36-8
465	Pseudolaric Acid C	82601-41-0
466	Spirostan-3-ol	82597-74-8
467	Pilsicainide HCl	88069-49-2
468	Chloroxylenol	88-04-0
469	Xylitol	87-99-0
470	Quinapril hydrochloride	82586-55-8
471	Moexipril HCl	82586-52-5
472	Visnagin	82-57-5
473	Vismodegib	879085-55-9
474	Inositol	87-89-8
475	Lesinurad	878672-00-5
476	Acrivastine	87848-99-5
477	Dalasetron Mesylate Hydrate	878143-33-0
478	D-(-)-Tagatose	87-81-0
479	Ozagrel	82571-53-7
480	5-Methyl-7-methoxyisoflavone	82517-12-2
481	3α-Hydroxy tirucall-7,24-dien-21-oic acid	82509-40-8
482	Demethoxydeacetoxypseudolaric acid B	82508-36-9
483	Crizotinib	877399-52-5
484	Pseudolaric Acid C2	82508-35-8
485	Pseudolaric acid A	82508-32-5
486	L(+)-Tartaric acid	87-69-4
487	Choline bitartrate	87-67-2
488	Pseudolaric Acid B	82508-31-4
489	Baicalin methyl ester	82475-03-4
490	(+)Gomisin M2	82425-45-4
491	20-O-Acetylingenol-3-angelate	82425-35-2
492	Ofloxacin	82419-36-1
493	Ganciclovir	82410-32-0
494	Humanlenirine	82375-30-2
495	Humantenine	82375-29-9
496	Astragalus polyphenols	82373-94-2
497	Fidaxomicin	873857-62-6
498	Ramipril	87333-19-5
499	Isosorbide dinitrate	87-33-2
500	Humantenmine	82354-38-9
501	Ivacaftor	873054-44-5
502	Atomoxetine hydrochloride	82248-59-7
503	Dabigatran Etexilate Mesylate	872728-81-9
504	Cefpodoxime proxetil	87239-81-4
505	Emedastine	87233-61-2
506	Lumefantrine	82186-77-4
507	Salicylanilide	87-17-2
508	Trametinib	871700-17-3
509	Raltegravir potassium	871038-72-1
510	Epalrestat	82159-09-9
511	Evocalcet	870964-67-3
512	Loteprednol etabonate	82034-46-6
513	Khellin	82-02-0
514	Idelalisib	870281-82-6
515	Cilastatin	82009-34-5
516	Tecovirimat	869572-92-9
517	BI 1744 hydrochloride	869477-96-3
518	Ligustilide A	81944-09-4
519	Umeclidinium bromide	869113-09-7
520	Zofenopril (calcium)	81938-43-4
521	Carfilzomib	868540-17-4
522	Bendazac L-lysine	81919-14-4
523	Olodaterol	868049-49-4
524	D-Pantothenic acid sodium salt	867-81-2
525	Aranidipine	86780-90-7
526	PolyphyllinH	81917-50-2
527	Varenicline	866823-63-4
528	Ganoderic acid A	81907-62-2
529	Tideglusib	865854-05-3
530	Trelagliptin	865759-25-7
531	Ganoderic acid B	81907-61-1
532	Benazepril hydrochloride	86541-74-4
533	Rhodamine B	81-88-9
534	Rhodamine B	81-88-9
535	Vesnarinone	81840-15-5
536	Fostemsavir Tris	864953-39-9
537	Fostemsavir	864953-29-7
538	Praeruptorin B	81740-07-0
539	Revefenacin	864750-70-9
540	Bambuterol hydrochloride	81732-46-9
541	Ecabet Sodium	86408-72-2
542	Empagliflozin	864070-44-0
543	Rehmannioside D	81720-08-3
544	Ciprofloxacin hydrochloride hydrate	86393-32-0
545	Fluconazole	86386-73-4
546	Menaquinone-4	863-61-6
547	4-Methyl-2-oxovaleric acid	816-66-0
548	Medetomidine HCl	86347-15-1
549	Purpurin	81-54-9
550	Dasatinib monohydrate	863127-77-9
551	Azilsartan Medoxomil	863031-21-4
552	Forsythoside B	81525-13-5
553	Sanggenon D	81422-93-7
554	Alfuzosin hydrochloride	81403-68-1
555	Lincomycin hydrochloride	859-18-7
556	Dibucaine	85-79-0
557	Sennoside A	81-27-6
558	Phthalylsulfathiazole	85-73-4
559	Tedizolid Phosphate	856867-55-5
560	Torezolid	856866-72-3
561	Choline Fenofibrate	856676-23-8
562	Asenapine Maleate	85650-56-2
563	Mirtazapine	85650-52-8
564	Procaterol hydrochloride	81262-93-3
565	Temozolomide	85622-93-1
566	Cholic Acid	81-25-4
567	Dehydrocholic acid	81-23-2
568	Esmolol hydrochloride	81161-17-3
569	Musk ketone	81-14-1
570	Pravastatin sodium	81131-70-6
571	Dexpanthenol	81-13-0
572	Racecadotril	81110-73-8
573	Clarithromycin	81103-11-9
574	Cisapride	81098-60-4
575	Lactitol monohydrate	81025-04-9
576	20R-Ginsenoside Rg2	80952-72-3
577	(20R)-Ginsenoside Rh1	80952-71-2
578	Olivil 4'-O-glucoside	80-93-8
579	Ginsenoside Z-R1	80930-74-1
580	5Beta-Pregnane-3Alpha,20alpha-Diol	80-92-2
581	Roxadustat	808118-40-3
582	Chlormezanone	80-77-3
583	Colistin Methanesulfonate (sodium salt)	8068-28-8
584	Cimifugin beta-D-glucopyranoside	80681-45-4
585	Sec-O-Glucosylhamaudol	80681-44-3
586	5-O-Methylvisamminol	80681-42-1
587	Fuziline	80665-72-1
588	Rifaximin	80621-81-4
589	Tiglic acid	80-59-1
590	α-Pinene	80-56-8
591	Glaucocalyxin B	80508-81-2
592	Anisotropine Methylbromide	80-50-2
593	Trypsin inhibitor (human urine urinastatin protein moiety)	80499-32-7
594	Homatropine Methylbromide	80-49-9
595	Iron sucrose	8047-67-4
596	Fluticasone propionate	80474-14-2
597	Sapogenins Glycosides	8047-15-2
598	Calcium Levofolinate	80433-71-2
599	Fursultiamine	804-30-8
600	Notoginsenoside R1	80418-24-2
601	Sulfamethoxypyridazine	80-35-3
602	Gypenoside XVII	80321-69-3
603	Gypenoside IX，Notoginsenoside Fd	80321-63-7
604	Sulfachloropyridazine	80-32-0
605	Artemisinic acid	80286-58-4
606	Spiramycin	8025-81-8
607	Casanthranol	8024-48-4
608	Rosmanol	80225-53-2
609	Roxithromycin	80214-83-1
610	Helicid	80154-34-3
611	Halazone	80-13-7
612	4,4'-Diaminodiphenylsulfone	80-08-0
613	Lecithin	8002-43-5
614	Castor oil	8001-79-4
615	Geranyl Tiglate	8000-46-2
616	Terpineol	8000-41-7
617	Forsythoside A	79916-77-1
618	Simvastatin	79902-63-9
619	4',6,7-Trimethoxyisoflavone	798-61-8
620	Loratadine	79794-75-5
621	Levonorgestrel	797-63-7
622	Fleroxacin	79660-72-3
623	LANOSTEROL	79-63-0
624	Dichlorisone Acetate	79-61-8
625	Norbergenin	79595-97-4
626	Crassicauline A	79592-91-9
627	Oxytetracycline	79-57-2
628	Sertraline hydrochloride	79559-97-0
629	6-Ethoxychelerthrine	79559-55-0
630	Pempidine	79-55-0
631	Glaucocalyxin A	79498-31-0
632	Methyl Aminolevulinate Hydrochloride	79416-27-6
633	Cefixime	79350-37-1
634	L-Lactic acid	79-33-4
635	Azelastine hydrochloride	79307-93-0
636	Cyanidin 3-O-arabinoside	792868-19-0
637	Deoxyandrographolide	79233-15-1
638	Diammonium Glycyrrhizinate	79165-06-3
639	Glycolic acid	79-14-1
640	Masitinib	790299-79-5
641	Mofezolac	78967-07-4
642	Fosfomycin Tromethamine	78964-85-9
643	Chicanin	78919-28-5
644	Hydroxy-γ-sanshool	78886-66-5
645	Epibrassinolide	78821-43-9
646	Deapi-platycodin D	78763-58-3
647	Flumazenil	78755-81-4
648	Ozagrel hydrochloride	78712-43-3
649	Plantagoside	78708-33-5
650	Linalool	78-70-6
651	Dehydroandrographolide succinate	786593-06-4
652	Terbinafine hydrochloride	78628-80-5
653	Amorolfine hydrochloride	78613-38-4
654	Isophorone	78-59-1
655	Cyclogalegenol	78574-94-4
656	N-trans-Feruloyl-3-methoxy	78510-19-7
657	Diazolidinyl urea	78491-02-8
658	Praeruptorin E	78478-28-1
659	7-Epi-10-deacetyltaxol	78454-17-8
660	Deacetyltaxol	78432-77-6
661	Milrinone	78415-72-2
662	Dermorphin TFA	78331-26-7
663	7-Ethylcamptothecin	78287-27-1
664	Ecliptasaponin A	78285-90-2
665	Nepafenac	78281-72-8
666	Hydroxysafflor yellow A	78281-02-4
667	Potassium guaiacolsulfonate	78247-49-1
668	Paroxetine hydrochloride	78246-49-8
669	Ginsenoside Rh2	78214-33-2
670	Diclofenac diethylamine	78213-16-8
671	4-Hydroxyisoleucine	781658-23-9
672	Aztreonam	78110-38-0
673	Quinic acid	77-95-2
674	Dinaciclib	779353-01-4
675	Triethyl citrate	77-93-0
676	Citric acid	77-92-9
677	Doxazosin mesylate	77883-43-3
678	2-​Methoxy-​4-​vinylphenol	7786-61-0
679	Trometamol	77-86-1
680	N-Acetyl-D-mannosamine	7772-94-3
681	Arctigenin	7770-78-7
682	6'''-Feruloylspinosin	77690-92-7
683	Isoscopoletin	776-86-3
684	Ethosuximide	77-67-8
685	Enoximone	77671-31-9
686	Tigogenin	77-60-1
687	Nestoron	7759-35-5
688	5,7-Dihydroxy-4-phenylcoumarin	7758-73-8
689	Ingenol-3,4:5,20-diacetonide	77573-44-5
690	Ingenol-5,20-acetonide	77573-43-4
691	Cedryl acetate	77-54-3
692	Corylifol A	775351-88-7
693	Cedrol	77-53-2
694	Ataluren	775304-57-9
695	Ursolic acid	77-52-1
696	Capitrol	773-76-2
697	Chlortalidone	77-36-1
698	Acamprosate calcium	77337-73-6
699	Acotiamide hydrochloride	773092-05-0
700	Carboxyatractyloside tripotassium salt	77228-71-8
701	Acetylaconitine	77181-26-1
702	3-Indoleacetonitrile	771-51-7
703	Indole-3-carboxylic acid	771-50-6
704	Gadobutrol	770691-21-9
705	Hypocrellin A	77029-83-5
706	Dehydropachymic acid	77012-31-8
707	Octopamine hydrochloride	770-05-8
708	Nizatidine	76963-41-2
709	Mepenzolate Bromide	76-90-4
710	1-Adamantylamine	768-94-5
711	1-IODOADAMANTANE	768-93-4
712	6-Hydroxywogonin	76844-70-7
713	Famotidine	76824-35-6
714	Danshensu	76822-21-4
715	Pimaricin	7681-93-8
716	Ronidazole	7681-76-7
717	Azathramycin	76801-85-9
718	3'-Methoxyflavonol	76666-32-5
719	Rhynchophylline	76-66-4
720	Fructose	7660-25-5
721	Divalproex Sodium	76584-70-8
722	Isovalerylshikonin	76549-35-4
723	Ligustrazine hydrochloride	76494-51-4
724	Bornyl acetate	76-49-3
725	Dihydrocurcumin	76474-56-1
726	Kuwanon H	76472-87-2
727	L-(-)-Arabitol	7643-75-6
728	Euphorbia factor L1	76376-43-7
729	Olaparib	763113-22-0
730	Dehydronuciferine	7630-74-2
731	Triamcinolone acetonide	76-25-5
732	Camphor	76-22-2
733	Mildronate	76144-81-5
734	Ipragliflozin	761423-87-4
735	glucosylvitexin	76135-82-5
736	Hederacoside D	760961-03-3
737	Enalapril Maleate	76095-16-4
738	Diethyl oxalpropionate	759-65-9
739	3-Methyl-2-oxobutanoic acid	759-05-7
740	Arteether	75887-54-6
741	Beta-Cyclodextrin	7585-39-9
742	Pinocembrin 7-O-beta-D-glucoside	75829-43-5
743	Tanespimycin	75747-14-7
744	Cefmenoxime hydrochloride	75738-58-8
745	Leflunomide	75706-12-6
746	Isradipine	75695-93-1
747	2-Amino-1-phenylethanol	7568-93-6
748	Kuwanon G	75629-19-5
749	(+)-Usniacin	7562-61-0
750	Fludarabine Phosphate	75607-67-9
751	Disodium Phosphate	7558-79-4
752	Ingenol 3-angelate	75567-37-2
753	4-Methylpyrazole	7554-65-6
754	Nilvadipine	75530-68-6
755	Flupirtine maleate	75507-68-5
756	Volasertib	755038-65-4
757	Regorafenib	755037-03-7
758	N-Methylnuciferine	754919-24-9
759	Moxonidine	75438-57-2
760	Indacaterol maleate	753498-25-8
761	Lovastatin	75330-75-5
762	Ophiogonanone A	75239-63-3
763	Sodium fusidate	751-94-0
764	Chikusetsusaponin IV	7518-22-1
765	N-Acetyl-D-Glucosamine	7512-17-6
766	Obacunone	751-03-1
767	9-Methoxycanthin-6-one	74991-91-6
768	Piracetam	7491-74-9
769	Spiperone	749-02-0
770	Argatroban	74863-84-6
771	Zalcitabine	7481-89-2
772	Methylophiopogonanone A	74805-92-8
773	Methylophiopogonanone B	74805-91-7
774	Methylophiopogonone A	74805-90-6
775	Methylophiopogonone B	74805-89-3
776	L-Arginine	74-79-3
777	Hydroxychloroquine sulfate	747-36-4
778	Zaltoprofen	74711-43-6
779	Liquiritin apioside	74639-14-8
780	Tylosin tartrate	74610-55-2
781	Rubiadin 1-methyl ether	7460-43-7
782	Alprostadil	745-65-3
783	Metadoxine	74536-44-0
784	Imipenem monohydrate	74431-23-5
785	Limaprost	74397-12-9
786	8-geranyloxypsoralen	7437-55-0
787	Chidamide	743420-02-2
788	Malvidin 3-arabinoside	743361-04-8
789	Schisandrin	7432-28-2
790	Sinapine thiocyanate	7431-77-8
791	Dehydrocostuslactone	74299-48-2
792	Triptophenolide	74285-86-2
793	Alacepril	74258-86-9
794	3-Chloro-L-Tyrosine	7423-93-0
795	Carbenoxolone disodium	7421-40-1
796	Pimobendan	74150-27-9
797	Sodium etidronate	7414-83-7
798	Ketorolac tromethamine salt	74103-07-4
799	N-Benzylpalmitamide	74058-71-2
800	Ketanserin	74050-98-9
801	MOSLOFLAVONE	740-33-0
802	Enoxacin	74011-58-8
803	p-Hydroxy-cinnamic acid	7400-08-0
804	Cilostazol	73963-72-1
805	Anagliptin	739366-20-2
806	Trimethoprim	738-70-5
807	ETC1002	738606-46-7
808	Meclocycline sulfosalicylate salt	73816-42-9
809	Bergamottin	7380-40-7
810	Lidocaine hydrochloride	73-78-9
811	Relugolix	737789-87-6
812	Oxypeucedanin	737-52-0
813	Acetylursolic acid	7372-30-7
814	Naringeinchalcone	73692-50-9
815	Omeprazole sulfide	73590-85-9
816	Omeprazole	73590-58-6
817	Mevastatin	73573-88-3
818	Formoterol	73573-87-2
819	Hamaudol	735-46-6
820	Bifendatatum	73536-69-3
821	Bendroflumethiazide	73-48-3
822	3-demethylcolchicine	7336-33-6
823	isoleucine	73-32-5
824	Melatonine	73-31-4
825	Duvoglustat hydrochloride	73285-50-4
826	Dihydralazine sulphate	7327-87-9
827	D-3-Phenyllactic acid	7326-19-4
828	Adenine	73-24-5
829	Methylnaltrexone bromide	73232-52-7
830	L-Tryptophan	73-22-3
831	5,8-Dihydroxy-6,7-dimethoxyflavone	73202-52-5
832	Fenticonazole Nitrate	73151-29-8
833	Praeruptorin A	73069-27-9
834	Atractylenolide II	73069-14-4
835	Atractylenolide I	73069-13-3
836	Epigomisin O	73036-31-4
837	10Z-Nonadecenoic acid	73033-09-7
838	Atractylenolide III	73030-71-4
839	Cordycepin	73-03-0
840	L-Leucyl-L-alanine Hydrate	7298-84-2
841	Brassinolide	72962-43-7
842	Gomisin O	72960-22-6
843	Gomisin E	72960-21-5
844	(±)-Catechin hydrate	7295-85-4
845	Carvedilol	72956-09-3
846	Pyrroloquinoline quinone	72909-34-3
847	Benzoyloxypeoniflorin	72896-40-3
848	Linderalactone	728-61-0
849	Dapiprazole Hydrochloride	72822-13-0
850	Estropipate	7280-37-7
851	Chloquinan	72-80-0
852	Isoetharine mesylate salt	7279-75-6
853	Dantrolene	7261-97-4
854	Mocetinostat	726169-73-9
855	Miglustat	72599-27-0
856	Isosilybin	72581-71-6
857	Angeloylgomisin Q	72561-28-5
858	Rifabutin	72559-06-9
859	Phosphocholine chloride calcium salt tet	72556-74-2
860	Paeonolide	72520-92-4
861	Lycobetaine	72510-04-4
862	Felodipine	72509-76-3
863	Pirarubicin	72496-41-4
864	Alizarin	72-48-0
865	Praeruptorin C	72463-77-5
866	Dodecanedioic acid diammonium salt	72447-43-9
867	Aniracetam	72432-10-1
868	Miglitol	72432-03-2
869	6-Methoxydihydrosanguinarine	72401-54-8
870	Licoflavone C	72357-31-4
871	Beta-Carotene	7235-40-7
872	Sulfamethoxazole	723-46-6
873	Mestranol	72-33-3
874	Metoclopramide hydrochloride	7232-21-5
875	Telocinobufagin	72-26-4
876	Ethyl vanillin acetate	72207-94-4
877	Methylene Blue trihydrate	7220-79-3
878	threonine	72-19-5
879	L-Valine	72-18-4
880	Prilocaine	721-50-6
881	Sulfathiazole	72-14-0
882	nerolidol	7212-44-4
883	Spinosin	72063-39-9
884	DL-Arginine	7200-25-1
885	Petunidin 3-O-glucoside	71991-88-3
886	Artemether	71963-77-4
887	Dihydroartemisinin	71939-50-9
888	Caffeic Acid 3-Methyl Phenethyl Ester	71835-85-3
889	Isopropamide Iodide	71-81-8
890	Lincomycin hydrochloride monohydrate	7179-49-9
891	nafcillin sodium	7177-50-6
892	Ampicillin Trihydrate	7177-48-2
893	Abamectin	71751-41-2
894	Vasicine hydrochloride	7174-27-8
895	Amisulpride	71675-85-9
896	Digitoxin	71-63-6
897	Cephalomannine	71610-00-9
898	Medroxyprogesterone Acetate	71-58-9
899	Creatine phosphate disodium salt tetrahydrate	71519-72-7
900	Vinorelbine	71486-22-1
901	Spermine	71-44-3
902	Moclobemide	71320-77-9
903	Cytosine	71-30-7
904	Meloxicam	71125-38-7
905	histidine	71-00-1
906	Isoxanthohumol	70872-29-6
907	Troxerutin	7085-55-4
908	luteolin-7-O-gentiobiside	70855-41-3
909	2',3'-Dihydroxy-4'-methoxyacetophenone	708-53-2
910	Kuromanin chloride	7084-24-4
911	(+)-Emetine dihydrochloride hydrate	7083-71-8
912	Doxapram hydrochloride monohydrate	7081-53-0
913	Cloxacillin sodium monohydrate	7081-44-9
914	Cefpiramide acid	70797-11-4
915	H-Tyr(3-I)-OH	70-78-0
916	Octenidine Dihydrochloride	70775-75-6
917	L-Threonic acid Calcium Salt	70753-61-6
918	Vanatone	70-70-2
919	Pimavanserin tartrate	706782-28-7
920	Pimavanserin	706779-91-1
921	Catharanthine Sulfate	70674-90-7
922	Phlorizin dihydrate	7061-54-3
923	γ-Decalactone	706-14-9
924	Chrysoobtusin	70588-06-6
925	Yunaconitine	70578-24-4
926	Daurisoline	70553-76-3
927	Vorapaxar sulfate	705260-08-8
928	2'-Hydroxy-5'-methoxyacetophenone	705-15-7
929	Mitoxantrone hydrochloride	70476-82-3
930	L-Asparagine	70-47-3
931	Norfloxacin	70458-96-7
932	Pefloxacin Mesylate	70458-95-6
933	H-Gly-Pro-OH	704-15-4
934	Lornoxicam	70374-39-9
935	Brimonidine Tartrate	70359-46-5
936	Cefaclor monohydrate	70356-03-5
937	L-Ornithine	70-26-8
938	Betulone	7020-34-0
939	Glutathione	70-18-8
940	1-Methyl-6-oxo-1,6-dihydropyridine-3-carboxamide	701-44-0
941	Rivularin	70028-59-0
942	Trifluridine	70-00-8
943	Indole-3-carbinol	700-06-1
944	Doxofylline	69975-86-6
945	2,6-Dihydroxypurine	69-89-6
946	Atractylon	6989-21-5
947	Pseudoginsenoside F11	69884-00-0
948	Neratinib	698387-09-6
949	Carbazochrome	69-81-8
950	Noradrenaline bitartrate	69815-49-2
951	Agarotetrol	69809-22-9
952	Swertiajaponin	6980-25-2
953	Maltose	69-79-4
954	Elvitegravir	697761-98-1
955	Salicylic acid	69-72-7
956	Cefotetan	69712-56-7
957	Mepiroxol	6968-72-5
958	Tanshinone IIA sulfonate sodium	69659-80-9
959	D-Mannitol	69-65-8
960	Didanosine	69655-05-6
961	Dihydrothymine	696-04-8
962	Penicillin G sodium salt	69-57-8
963	Thymopentin	69558-55-0
964	5,5-Dimethyloxazolidine-2,4-dione	695-53-4
965	Ampicillin	69-53-4
966	Ampicillin sodium	69-52-3
967	γ-caprolactone	695-06-7
968	Schisanhenol	69363-14-0
969	Clorprenaline hydrochloride	6933-90-0
970	Tubercidin	69-33-0
971	(R)-baclofen	69308-37-8
972	Brivudine	69304-47-8
973	8-O-Acetylharpagide	6926-14-3
974	(+)-pinoresinol-β-D-glucoside; (+)-pinor	69251-96-3
975	2'-Hydroxy-4'-methylacetophenone	6921-64-8
976	Nepsilon-Acetyl-L-lysine	692-04-6
977	Gomisin N	69176-52-9
978	Malic acid	6915-15-7
979	Acetoxyisovalerylalkannin	69091-17-4
980	Chlorpromazine hydrochloride	69-09-0
981	Peonidin 3-Glucoside Chloride	6906-39-4
982	Sapropterin Hydrochloride	69056-38-8
983	Hydroxytyrosol Acetate	69039-02-7
984	Germacrone	6902-91-6
985	Genipin	6902-77-8
986	Hypaconitine	6900-87-4
987	Toltrazuril	69004-03-1
988	Hydroxyprogesterone	68-96-2
989	6-Hydroxypurine	68-94-0
990	Dipyron	68-89-3
991	Hydroxyzine free base	68-88-2
992	Sophoridine	6882-68-4
993	Oxantel Pamoate	68813-55-8
994	Dihydrochelerythrine	6880-91-7
995	Dipotassium glycyrrhizinate	68797-35-3
996	Triclabendazole	68786-66-3
997	1beta-Hydroxyalantolactone	68776-47-6
998	Corynoxine	6877-32-3
999	Loxoprofen	68767-14-6
1000	Phellodendrine	6873-13-8
1001	NITIDINE	6872-57-7
1002	Lotusine	6871-67-6
1003	Buserelin Acetate (57982-77-1 free base)	68630-75-1
1004	XYLOBIOSE	6860-47-5
1005	N-(p-Coumaroyl) serotonin	68573-24-0
1006	Loxeen	6856-31-1
1007	Pramiracetam	68497-62-1
1008	Anagrelide	68475-42-3
1009	Timosaponin A1	68422-00-4
1010	D-Cycloserine	68-41-7
1011	Ginsenoside Rb3	68406-26-8
1012	Ceftizoxime	68401-81-0
1013	Zinc Orotate	68399-76-8
1014	Sulbactam	68373-14-8
1015	Micheliolide	68370-47-8
1016	7-Methoxy-1-tetralone	6836-19-7
1017	Sulfadiazine	68-35-9
1018	Amlexanox	68302-57-8
1019	Zonisamide	68291-97-4
1020	Retinol	68-26-8
1021	Norethindrone	68-22-4
1022	Vitamin B12	68-19-9
1023	Isoliensinine	6817-41-0
1024	Forchlorfenuron (KT-30, CPPU)	68157-60-8
1025	Delamanid	681492-22-8
1026	1-O-acetyl Britannilactone	681457-46-5
1027	Roburic acid	6812-81-3
1028	polyphyllin Ⅶ	68124-04-9
1029	Bepridil hydrochloride	68099-86-5
1030	Teprenone	6809-52-5
1031	Trifolirhizin	6807-83-6
1032	Platyconic acid A	68051-23-0
1033	Pulsatilla saponin D	68027-15-6
1034	Pulsatillasaponin H	68027-14-5
1035	Aurantio-obtusin	67979-25-3
1036	Vitamin D3	67-97-0
1037	Dicyclomine hydrochloride	67-92-5
1038	Sodium Danshensu	67920-52-9
1039	Terconazole	67915-31-5
1040	Dehydroevodiamine	67909-49-3
1041	Ambroxide	6790-58-5
1042	Gigantol	67884-30-4
1043	Deapi-platycodin D3	67884-05-3
1044	Platycodin D3	67884-03-1
1045	Caftaric acid	67879-58-7
1046	Isepamicin sulfate	67814-76-0
1047	7,8-Dihydro-L-biopterin	6779-87-9
1048	Fluocinolone acetonide	67-73-2
1049	Dimethyl sulfoxide	67-68-5
1050	10-Hydroxycampothecin	67656-30-8
1051	Xanthohumol	6754-58-1
1052	dehydrotumulosic acid	6754-16-1
1053	8-Acetyl-7-Hydroxycoumarin	6748-68-1
1054	Choline chloride	67-48-1
1055	5-Hydroxymethyl-2-furaldehyde	67-47-0
1056	Furazolidone	67-45-8
1057	Pentetic Acid	67-43-6
1058	DL-Mevalonolactone	674-26-0
1059	AKBA	67416-61-9
1060	Drospirenone	67392-87-4
1061	Ufenamate	67330-25-0
1062	4-Methoxysalicylaldehyde	673-22-3
1063	Kaurenoic acid	6730-83-2
1064	D-Phenylalanine	673-06-3
1065	trans-2-Hexenal	6728-26-3
1066	Perhexiline maleate	6724-53-4
1067	Fenoldopam mesylate	67227-57-0
1068	L-Homoserine	672-15-1
1069	Nitrofurantoin	67-20-9
1070	Crenolanib	670220-88-9
1071	Dextromethorphan HBr monohydrate	6700-34-1
1072	Ipratropium bromide monohydrate	66985-17-9
1073	Psoralen	66-97-7
1074	Talniflumate	66898-62-2
1075	Halobetasol Propionate	66852-54-8
1076	Glucosamine hydrochloride	66-84-2
1077	Linagliptin	668270-12-0
1078	Magnoflorine chloride	6681-18-1
1079	Syringaresinol-di-O-glucoside	66791-77-3
1080	Dicumarol	66-76-2
1081	Agaric acid	666-99-9
1082	Polygalacin D	66663-91-0
1083	7-Hydroxyflavone	6665-86-7
1084	6-Hydroxyflavone	6665-83-4
1085	GALANGIN-3-METHYLETHER	6665-74-3
1086	Esculentoside H	66656-92-6
1087	O-Acetyl-L-serine hydrochloride	66638-22-0
1088	Dihydrorotenone	6659-45-6
1089	Forskolin	66575-29-9
1090	Amantadine hydrochloride	665-66-7
1091	Propacetamol Hydrochloride	66532-86-3
1092	2-Isopropoxy-2-Phenylacetophenone	6652-28-4
1093	Alendronic Acid	66376-36-1
1094	Ranitidine Hydrochloride	66357-59-3
1095	Ranitidin	66357-35-5
1096	5'-Deoxy-5-fluorocytidine	66335-38-4
1097	Cefotiam hydrochloride	66309-69-1
1098	Gomisin J	66280-25-9
1099	Uracil	66-22-8
1100	Cyromazine	66215-27-8
1101	Proglumide	6620-60-6
1102	Sodium L-ascorbyl-2-phosphate	66170-10-3
1103	Levalbuterol tartrate	661464-94-4
1104	n-Docosanol	661-19-8
1105	Pergolide mesylate salt	66104-23-2
1106	5-Aminovaleric acid	660-88-8
1107	Nimodipine	66085-59-4
1108	Tigloylgomisin H	66069-55-4
1109	Angeloylgomisin H	66056-22-2
1110	6-Demethoxytangeretin	6601-66-7
1111	L-Norvaline	6600-40-4
1112	Punicalagin	65995-63-3
1113	Dienogest	65928-58-7
1114	Quinidine sulfate	6591-63-5
1115	(E/Z)-Polydatin	65914-17-2
1116	Danshenxinkun B	65907-76-8
1117	Vagistat	65899-73-2
1118	Orotic acid	65-86-1
1119	Benzoic acid	65-85-0
1120	N-Acetyl-L-methionine	65-82-7
1121	L-Lysine hydrochloride	657-27-2
1122	Metformin	657-24-9
1123	Thymine	65-71-4
1124	Apramycin sulfate	65710-07-8
1125	Antrodin A	656830-24-9
1126	Silymarin	65666-07-1
1127	Nintedanib Ethanesulfonate Salt	656247-18-6
1128	Nintedanib	656247-17-5
1129	Ophiopogonin D’	65604-80-0
1130	4'-Demethylepipodophyllotoxin	6559-91-7
1131	Glafenine Hydrochloride	65513-72-6
1132	Esculentoside A	65497-07-6
1133	Aminopar	65-49-6
1134	Naftifine hydrochloride	65473-14-5
1135	Cytidine	65-46-3
1136	Salicylamide	65-45-2
1137	Bestatin hydrochloride	65391-42-6
1138	Caprylic/Capric Triglyceride	65381-09-1
1139	Chicoric Acid	6537-80-0
1140	2'-Deoxyadenosine 5'-monophosphate	653-63-4
1141	Scopolamine HBr trihydrate	6533-68-2
1142	Norgestrel	6533-00-2
1143	Gallamine triethiodide	65-29-2
1144	Phentolamine mesilate	65-28-1
1145	Gossypin	652-78-8
1146	Ketoconazole	65277-42-1
1147	Mitoxantrone	65271-80-9
1148	Theophylline-7-acetic acid	652-37-9
1149	Pyridoxine	65-23-6
1150	Pyridoxal hydrochloride	65-22-5
1151	Yohimbine hydrochloride	65-19-0
1152	4-Hydroxyflavanone	6515-37-3
1153	7-Hydroxyflavanone	6515-36-2
1154	Nicorandil	65141-46-0
1155	Sulfameter	651-06-9
1156	Nimorazole	6506-37-2
1157	Sodium 2-(1H-indol-3-yl)acetate	6505-45-9
1158	Segetalin B	64991-89-3
1159	Latamoxef sodium	64953-12-4
1160	Schisantherin D	64917-82-4
1161	Urapidil hydrochloride	64887-14-5
1162	Butoconazole nitrate	64872-77-1
1163	Colchicine	64-86-8
1164	Rubusoside	64849-39-4
1165	Sophocarpine	6483-15-4
1166	Vitexin-2''-O-rhamnoside	64820-99-1
1167	1-Methylhistamine dihydrochloride	6481-48-7
1168	Neomangiferin	64809-67-2
1169	Tolbutamide	64-77-7
1170	Tetracycline hydrochloride	64-75-5
1171	Demeclocycline hydrochloride	64-73-3
1172	Chlortetracycline hydrochloride	64-72-2
1173	Chlorprothixene hydrochloride	6469-93-8
1174	Demethylwedelolactone	6468-55-9
1175	Bemegrid	64-65-3
1176	Nonadecanoic acid	646-30-0
1177	Ibuprofen Piconol	64622-45-3
1178	3-(Methylthio)propionic acid	646-01-5
1179	Cepazine	64544-07-6
1180	Guanethidine Monosulfate	645-43-2
1181	Palatinitol	64519-82-0
1182	Isovanillic acid	645-08-9
1183	Sofalcone	64506-49-6
1184	Altretamine	645-05-6
1185	Cefotaxime sodium	64485-93-4
1186	Glycoursodeoxycholic acid	64480-66-6
1187	2-Hydroxychalcone	644-78-0
1188	Picroside III	64461-95-6
1189	Tizanidine hydrochloride	64461-82-1
1190	Hydroxy Camptothecine	64439-81-2
1191	Shanzhiside methyl ester	64421-28-9
1192	4-Methylbiphenyl	644-08-6
1193	D-chiro-Inositol	643-12-9
1194	Acegastrodine	64291-41-4
1195	3,4,5-Trimethoxyphenol	642-71-7
1196	taraxasteryl acetate	6426-43-3
1197	L-quebrachitol	642-38-6
1198	Atracurium besylate	64228-81-5
1199	Psoralidin	642-23-4
1200	Oxiconazole nitrate	64211-46-7
1201	Alloimperatorin	642-05-7
1202	ATMP	6419-19-8
1203	Nilotinib	641571-10-0
1204	Sedanolide	6415-59-4
1205	Allomatrine	641-39-4
1206	D-Lactose monohydrate	64044-51-5
1207	Phenethylamine	64-04-0
1208	Traumatic Acid	6402-36-4
1209	Ethacridine lactate monohydrate	6402-23-9
1210	Dipivefrin hydrochloride	64019-93-8
1211	Amodiaquine hydrochloride	6398-98-7
1212	Artemisinin	63968-64-9
1213	Thymulin	63958-90-7
1214	Phenoxybenzamine hydrochloride	63-92-3
1215	phenylalanine	63-91-2
1216	Tozasertib	639089-54-6
1217	Pinoresinol diglucoside	63902-38-5
1218	Desonide	638-94-8
1219	Tridecanoic acid	638-53-9
1220	Meclofenamate Sodium	6385-02-0
1221	NMDA	6384-92-5
1222	Sodium erythorbate	6381-77-7
1223	Hexyl hexanoate	6378-65-0
1224	Pramoxine hydrochloride	637-58-1
1225	Sulfanilamide	63-74-1
1226	Proguanil hydrochloride	637-32-1
1227	Clofibrate	637-07-0
1228	L-Methionine	63-68-3
1229	Nisoldipine	63675-72-9
1230	Betaxolol hydrochloride	63659-19-8
1231	D-(+)-Maltose monohydrate	6363-53-7
1232	Nilutamide	63612-50-0
1233	Foscarnet sodium	63585-09-1
1234	Darunavir Ethanolate	635728-49-3
1235	Pazopanib HCl	635702-64-6
1236	Bilirubin	635-65-4
1237	Rebaudioside C	63550-99-2
1238	Pyrrole-2-carboxylic acid	634-97-9
1239	Griffonin	63492-69-3
1240	Primaquine diphosphate	63-45-6
1241	Uridine triphosphate	63-39-8
1242	5-Hydroxymethyl-2-furancarboxylic acid	6338-41-6
1243	5'-Cytidylic acid	63-37-6
1244	Metamizole magnesium	63372-86-1
1245	Berberine hydrogen sulphate	633-66-9
1246	Berberine hydrochloride	633-65-8
1247	Secoisolariciresinol monoglucoside	63320-67-2
1248	Wogonin	632-85-9
1249	Macrozamin	6327-93-1
1250	Rebaudioside D	63279-13-0
1251	Rose Bengal	632-69-9
1252	Benzoylmesaconine	63238-67-5
1253	Benzoylhypacoitine	63238-66-4
1254	Ginsenoside Rh1	63223-86-9
1255	Beta-boswellic acid	631-69-6
1256	Quillaic Acid	631-01-6
1257	Corynoxeine	630-94-4
1258	Phenytoin sodium	630-93-3
1259	Terazosin hydrochloride	63074-08-8
1260	Asunaprevir	630420-16-5
1261	Senkyunolide A	63038-10-8
1262	Staurosporine	62996-74-1
1263	Diphemanil mesylate	62-97-5
1264	4-Methyl-6-Methoxycoumarin	6295-35-8
1265	Kuwanon B	62949-78-4
1266	Kuwanon A	62949-77-3
1267	Nandrolone phenpropionate	62-90-8
1268	Palmitic acid ethyl ester	628-97-7
1269	Cefoperazone	62893-19-0
1270	Citrulline	627-77-0
1271	Dihydrolycorine	6271-21-2
1272	Methionine sulfoxide	62697-73-8
1273	Saikosaponin F	62687-63-2
1274	Proadifen hydrochloride	62-68-0
1275	3-Methylglutaric acid	626-51-7
1276	Trimethylamine N-oxide dihydrate	62637-93-8
1277	Oxiracetam	62613-82-5
1278	2,4-Dihydroxypyridine	626-03-9
1279	Morusin	62596-29-6
1280	2-Aminoisobutyric acid	62-57-7
1281	(R)-3-Hydroxybutanoic acid	625-72-9
1282	Captopril	62571-86-2
1283	Fructoheptasaccharide	62512-20-3
1284	1,1,1,1-Kestohexose	62512-19-0
1285	Riociguat	625115-55-1
1286	Methacholine Chloride	62-51-1
1287	Beta-Hydroxyisovaleric acid	625-08-1
1288	Parishin A	62499-28-9
1289	Gastrodin	62499-27-8
1290	(3-Carboxypropyl)trimethylammonium chlor	6249-56-5
1291	Ursonic Acid	6246-46-4
1292	α-Lipoic Acid	62-46-4
1293	Dimethyl fumarate	624-49-7
1294	Phenacetin	62-44-2
1295	Furfuryl acetate	623-17-6
1296	Dopamine hydrochloride	62-31-7
1297	4-Hydroxybenzyl alcohol	623-05-2
1298	Benzyl isothiocyanate	622-78-6
1299	Sodium gualenate	6223-35-4
1300	12-O-Methylcarnosic acid	62201-71-2
1301	Cinnamic acid	621-82-9
1302	Docosahexaenoic Acid	6217-54-5
1303	Bendazol	621-72-7
1304	Glycerol Tridecanoate	621-71-6
1305	Isovanillin	621-59-0
1306	3-(3-Hydroxyphenyl)propionic Acid	621-54-5
1307	3-Nitro-L-tyrosine	621-44-3
1308	3-Hydroxyphenylacetic acid	621-37-4
1309	Adrenalone hydrochloride	62-13-5
1310	Rauwolscine hydrochloride	6211-32-1
1311	Sulfacetamide sodium salt hydrate	6209-17-2
1312	Glycerol Trieicosanoate	620-64-4
1313	Hyoscyamine sulfate hydrate	620-61-1
1314	Ginsenoside F3	62025-50-7
1315	Ginsenoside F2	62025-49-4
1316	3-Hydroxybenzyl alcohol	620-24-6
1317	Cyclobenzaprine hydrochloride	6202-23-9
1318	Dirithromycin	62013-04-1
1319	5-Methyl-2-furaldehyde	620-02-0
1320	Cucurbitacin B	6199-67-3
1321	Norarecoline hydrochloride	6197-39-3
1322	TOMATIDINE HYDROCHLORIDE	6192-62-7
1323	L-Leucine	61-90-5
1324	Vorapaxar	618385-01-6
1325	Sipeimine	61825-98-7
1326	Oxaliplatin	61825-94-3
1327	4-Aminohippuric Acid	61-78-9
1328	Phenylephrine hydrochloride	61-76-7
1329	2-Methylglutaric acid	617-62-9
1330	Bretylium tosylate	61-75-6
1331	Ethyl pyruvate	617-35-6
1332	Methylene Blue	61-73-4
1333	Fluvoxamine maleate	61718-82-9
1334	Ethyl Vanillate	617-05-0
1335	Chloropyramine hydrochloride	6170-42-9
1336	Acetylcysteine	616-91-1
1337	Mefenamic acid	61-68-7
1338	Amfenac Sodium Monohydrate	61618-27-7
1339	1-Methyl-hydantoin	616-04-6
1340	L-Rhamnose monohydrate	6155-35-7
1341	Tryptamine	61-54-1
1342	Oxalic acid dihydrate	6153-56-6
1343	Mebhydrolin napadisylate	6153-33-9
1344	Quinidine hydrochloride	6151-40-2
1345	Quercetin Dihydrate	6151-25-3
1346	Ortho-Hydroxyphenylacetic acid	614-75-5
1347	Serotonin creatinine sulfate monohydrate	61-47-2
1348	2-Hydroxycinnamic acid	614-60-8
1349	Procainamide hydrochloride	614-39-1
1350	Carmofur	61422-45-5
1351	Triprolidine hydrochloride	6138-79-0
1352	Trigonelline hydrochloride	6138-41-6
1353	D-(+)-Trehalose dihydrate	6138-23-4
1354	Rifapentine	61379-65-5
1355	griffonilide	61371-55-9
1356	Lasmiditan hydrochloride	613677-28-4
1357	Amoxicillin trihydrate	61336-70-7
1358	Guanidinosuccinic acid	6133-30-8
1359	Sulconazole Nitrate	61318-91-0
1360	Isoacteoside	61303-13-7
1361	Schisandrin C	61301-33-5
1362	Schisandrin A	61281-38-7
1363	Schizandrin B	61281-37-6
1364	Verbascoside	61276-17-3
1365	Cefonicid sodium	61270-78-8
1366	Lycobetaine acetate	61221-41-8
1367	Adenosine 5'-monophosphate	61-19-8
1368	Bromhexine hydrochloride	611-75-6
1369	Phenylglyoxylic acid	611-73-4
1370	Mandelic acid	611-71-2
1371	Methoxamine hydrochloride	61-16-5
1372	1,7-DIMETHYLXANTHINE	611-59-6
1373	Licoflavone A	61153-77-3
1374	Tectoridin	611-40-5
1375	6-Mercaptopurine monohydrate	6112-76-1
1376	Glycerol phenylbutyrate	611168-24-2
1377	Methyl furan-2-carboxylate	611-13-2
1378	Lidocaine Hydrochloride hydrate	6108-05-0
1379	Icotinib	610798-31-7
1380	Scopolamine N-oxide HBr	6106-81-6
1381	Carvedilol phosphate	610309-89-2
1382	Succinylcholine Chloride Dihydrate	6101-15-1
1383	3-Hydroxy-4-methoxyacetophenone	6100-74-9
1384	2,3,4-Trihydroxybenzoic acid	610-02-6
1385	Tasimelteon	609799-22-6
1386	Geraniin	60976-49-0
1387	6-Hydroxycoumarin	6093-68-1
1388	Quinine dihydrochloride	60-93-5
1389	Ceforanide	60925-61-3
1390	Cyclic AMP	60-92-4
1391	Promethazine	60-87-7
1392	Dulcitol	608-66-2
1393	Phloretin	60-82-2
1394	Apremilast	608141-41-9
1395	Phlorizin	60-81-1
1396	5-Methoxytryptamine	608-07-1
1397	Lithium citrate tribasic tetrahydrate	6080-58-6
1398	Sinomenine hydrochloride	6080-33-7
1399	Antipyrine	60-80-0
1400	Myristicin	607-91-0
1401	Berbamine dihydrochloride	6078-17-7
1402	Sesamin	607-80-7
1403	Quercetin-3-O-β-D-glucose-7-O-β-D-gentiobiosiden	60778-02-1
1404	Amrinone	60719-84-8
1405	Veratramine	60-70-8
1406	NADH, disodium salt hydrate	606-68-8
1407	Butylphthalide	6066-49-5
1408	Fosfosal	6064-83-1
1409	2-Hydroxycaproic acid	6064-63-7
1410	Bifonazole	60628-96-8
1411	Binimetinib	606143-89-9
1412	Selumetinib	606143-52-6
1413	2,4'-Dihydroxybenzophenone	606-12-2
1414	Pamabrom	606-04-2
1415	Brucine sulfate heptahydrate	60583-39-3
1416	Methimazole	60-56-0
1417	Adenine hydrochloride hydrate	6055-72-7
1418	Cyclophosphamide monohydrate	6055-19-2
1419	Olsalazine disodium	6054-98-4
1420	Tetracycline	60-54-8
1421	Gomisin D	60546-10-3
1422	Narcissoside	604-80-8
1423	β-D-Glucose pentaacetate	604-69-3
1424	alpha-Naphthoflavone	604-59-1
1425	Cholesteryl Acetate	604-35-3
1426	Cholesteryl linoleate	604-33-1
1427	Sodium taurolithocholate	6042-32-6
1428	Strychnine Sulfate	60-41-3
1429	Chrysosptertin B	603-56-5
1430	Acetamide	60-35-5
1431	Dimethylfraxetin	6035-49-0
1432	Folinic Acid Calcium Salt Pentahydrate	6035-45-6
1433	Bisacodyl	603-50-9
1434	Linoleic Acid	60-33-3
1435	Methylarbutin	6032-32-2
1436	6-Aminocaproic acid	60-32-2
1437	Odanacatib	603139-19-1
1438	Acetylcholine chloride	60-31-1
1439	Proxyphylline	603-00-9
1440	Gestodene	60282-87-3
1441	Guvacine hydrochloride	6027-91-4
1442	Creatinine	60-27-5
1443	Trans-Zeatin Riboside	6025-53-2
1444	Tetrahydropalmatine hydrochloride	6024-85-7
1445	Thiocolchicoside	602-41-5
1446	2-Aminoethanethiol	60-23-1
1447	Coptisine chloride	6020-18-4
1448	Tyramine hydrochloride	60-19-5
1449	L-Tyrosine	60-18-4
1450	Arecaidine hydrochloride	6018-28-6
1451	Sodium 4-aminosalicylate dihydrate	6018-19-5
1452	Ethylmalonic acid	601-75-2
1453	Cholestenone	601-57-0
1454	Gabapentin	60142-96-3
1455	Gabapentin HCl	60142-95-2
1456	Cholesteryl palmitate	601-34-3
1457	Sodium taurochenodeoxycholate	6009-98-9
1458	2-(2-Hydroxy-2-Propyl)-5-Methyl-5-Vinyltetrahydrofuran	60047-17-8
1459	Cetylpyridinium chloride monohydrate	6004-24-6
1460	2-Oxobutyric acid	600-18-0
1461	Sulfasalazine	599-79-1
1462	Tolazoline hydrochloride	59-97-2
1463	Malotilate	59937-28-9
1464	3',4'-dihydro-3'-hydroxy-Xanthyletin	5993-18-0
1465	Levodopa	59-92-7
1466	Vindesine sulfate	59917-39-4
1467	Vicenin 3	59914-91-9
1468	medicagenic acid	599-07-5
1469	meso-Tartaric acid monohydrate	5990-63-6
1470	D-(-)-Pantolactone	599-04-2
1471	(S)-(−)-Limonene	5989-54-8
1472	L-Dihydroorotic acid	5988-19-2
1473	Oxybuprocaine hydrochloride	5987-82-6
1474	Glabridin	59870-68-7
1475	Furacilin	59-87-0
1476	Patchouli alcohol	5986-55-0
1477	Cyclosporin A	59865-13-3
1478	Synephrine HCl	5985-28-4
1479	Dimetghyl 4-Hydroxyisophthalate	5985-24-0
1480	Tenoxicam	59804-37-4
1481	Diethyl phosphate	598-02-7
1482	Fexinidazole	59729-37-2
1483	Citalopram HBr	59729-32-7
1484	Camostat mesilate	59721-29-8
1485	Piperacillin sodium salt	59703-84-3
1486	Xanthosine dihydrate	5968-90-1
1487	3-acetyl-β-boswellic acid	5968-70-7
1488	Theophylline monohydrate	5967-84-0
1489	Nicotinic acid	59-67-6
1490	Acetazolamide	59-66-5
1491	Glycopyrrolate	596-51-0
1492	Isocarboxazid	59-63-2
1493	D-glutamine	5959-95-5
1494	Carnosol	5957-80-2
1495	Megestrol acetate	595-33-5
1496	Dithiopropanol	59-52-9
1497	methionine	59-51-8
1498	2-Benzoxazolinone	59-49-4
1499	Citric acid monohydrate	5949-29-1
1500	Tafamidis	594839-88-0
1501	Oxindole	59-48-3
1502	Mephenesin	59-47-2
1503	α-Hydroxyisobutyric acid	594-61-6
1504	Procaine	59-46-1
1505	Monotropein	5945-50-6
1506	1F-fructofuranosylnystose	59432-60-9
1507	Trimethylamine hydrochloride	593-81-7
1508	Methylamine hydrochloride	593-51-1
1509	Octadecane	593-45-3
1510	L-Histidine monohydrochloride monohydrat	5934-29-2
1511	Petroselinic acid	593-39-5
1512	Alizapride hydrochloride	59338-87-3
1513	Pyrilamine maleate	59-33-6
1514	Folic acid	59-30-3
1515	Decursin	5928-25-6
1516	Aciclovir	59277-89-3
1517	Nikethamide	59-26-7
1518	Meptazinol hydrochloride	59263-76-2
1519	Alpha-D-galactose	59-23-4
1520	Laurocapram	59227-89-3
1521	Darutoside	59219-65-7
1522	Diflucortolone valerate	59198-70-8
1523	4-Pentenoic acid	591-80-0
1524	Transcrocetinate disodium	591230-99-8
1525	Alpha-Angelica Lactone	591-12-8
1526	Atropine sulfate monohydrate	5908-99-6
1527	Analgin	5907-38-0
1528	Bethanechol chloride	590-63-6
1529	Betaine hydrochloride	590-46-5
1530	Xanthurenic Acid	59-00-7
1531	Uridine 5'-monophosphate	58-97-9
1532	Ubenimex	58970-76-6
1533	rac-Glycerol 1-myristate	589-68-4
1534	Uridine	58-96-8
1535	Vitamin E Acetate	58-95-7
1536	DL-trihexyphenidyl hydrochloride	58947-95-8
1537	Chlorothiazide	58-94-6
1538	Hydrochlorothiazide	58-93-5
1539	Nalmefene hydrochloride	58895-64-0
1540	Trichostatin A	58880-19-6
1541	D(+)-Xylose	58-86-6
1542	D-Biotin	58-85-5
1543	N-BENZYLFORMAMIDE	588-46-5
1544	Secoxyloganin	58822-47-2
1545	Bradykinin	58-82-2
1546	Toosendanin	58812-37-6
1547	Dihydrokavain	587-63-3
1548	Orciprenaline sulfate	5874-97-5
1549	Licochalcone B	58749-23-8
1550	Licochalcone A	58749-22-7
1551	Cephalothin sodium	58-71-9
1552	Cyclopentolate Hydrochloride	5870-29-1
1553	Nomegestrol acetate	58652-20-3
1554	ADP	58-64-0
1555	Inosine	58-63-9
1556	3-Methoxybenzoic acid	586-38-9
1557	Adenosine	58-61-7
1558	Melibiose	585-99-9
1559	Maltitol	585-88-6
1560	Puromycin dihydrochloride	58-58-2
1561	Anagrelide HCl	58579-51-4
1562	Pyridoxine hydrochloride	58-56-0
1563	Theophylline	58-55-9
1564	Saikosaponin B1	58558-08-0
1565	Carboprost tromethamine	58551-69-2
1566	Ethacrynic acid	58-54-8
1567	Schisantherin A	58546-56-8
1568	Schisantherin B	58546-55-7
1569	Gomisin A	58546-54-6
1570	Cucurbitacin IIA	58546-34-2
1571	REBAUDIOSIDE B(P)(NEW)	58543-17-2
1572	Rebaudioside A	58543-16-1
1573	Anserine	584-85-0
1574	Platycodin D	58479-68-8
1575	Tetrabenazine	58-46-8
1576	Higenamine	5843-65-2
1577	Dihydroresveratrol	58436-28-5
1578	Perphenazine	58-39-9
1579	2,6-Diaminoheptanedioic acid	583-93-7
1580	Promethazine hydrochloride	58-33-3
1581	Dypyridamole	58-32-2
1582	Saikosaponin B2	58316-41-9
1583	Nicotinuric acid	583-08-4
1584	Fenipentol	583-03-9
1585	Desipramine hydrochloride	58-28-6
1586	Menadione	58-27-5
1587	kakkalide	58274-56-9
1588	5,6-Dimethylbenzimidazole	582-60-5
1589	Idebenone	58186-27-9
1590	Pyrimethamine	58-14-0
1591	Suberosin	581-31-7
1592	Aurantiamide	58115-31-4
1593	Matairesinol	580-72-3
1594	Miltefosine	58066-85-6
1595	Methyl acetylsalicylate	580-02-9
1596	2-Methoxybenzoic acid	579-75-9
1597	Proctolin	57966-42-4
1598	Sulfinpyrazone	57-96-5
1599	Isoxsuprine hydrochloride	579-56-6
1600	Officinalisinin I	57944-18-0
1601	L(+)-Asparagine monohydrate	5794-13-8
1602	17α-Estradiol	57-91-0
1603	1-Phenyl-1,2-propanedione	579-07-7
1604	Liquiritigenin	578-86-9
1605	Cholestero	57-88-5
1606	Apigenin 7-glucoside	578-74-5
1607	Ergosterol	57-87-4
1608	Clozapine	5786-21-0
1609	Progesterone	57-83-0
1610	Stevioside	57817-89-7
1611	Domperidone	57808-66-9
1612	Closantel	57808-65-8
1613	3-Hydroxyflavone	577-85-5
1614	Topiroxostat	577778-58-6
1615	Carazolol	57775-29-8
1616	Docusate sodium	577-11-7
1617	Sulfamethazine	57-68-1
1618	Sulfaguanidine	57-67-0
1619	Probenecid	57-66-9
1620	Physostigmine Salicylate	57-64-7
1621	Clebopride malate	57645-91-7
1622	Gastrodenol	57644-54-9
1623	D-Saccharic acid potassium salt	576-42-1
1624	Ethynyl estradiol	57-63-6
1625	1,2-Propanediol	57-55-6
1626	Sucrose	57-50-1
1627	D-(-)-Fructose	57-48-7
1628	Fraxetin	574-84-5
1629	physalin F	57423-71-9
1630	8-O-Acetylshanzhiside methyl ester	57420-46-9
1631	Flecainide hydrochloride	57415-44-8
1632	Phenytoin	57-41-0
1633	Oroxin A	57396-78-8
1634	Irsogladine	57381-26-7
1635	4,5-Dicaffeoylquinic acid	57378-72-0
1636	Benactyzine hydrochloride	57-37-4
1637	Menadiol Diacetate	573-20-6
1638	4-Biphenylacetic acid	5728-52-9
1639	strychnine、Brucine	57-24-9
1640	Pamidronate disodium salt	57248-88-1
1641	Engeletin	572-31-6
1642	Avicularin	572-30-5
1643	Chlorobutanol	57-15-8
1644	Naftopidil	57149-07-2
1645	Methenamine Hippurate	5714-73-8
1646	Urea	57-13-6
1647	Palbociclib	571190-30-2
1648	Cetrimonium bromide	57-09-0
1649	Avatrombopag	570406-98-3
1650	Creatine	57-00-1
1651	3-Amino-4-methylpentanoic acid	5699-54-7
1652	Rhamnocitrin	569-92-6
1653	Nepetrin	569-90-4
1654	Gabexate mesylate	56974-61-9
1655	Chlorotrianisene	569-57-3
1656	Chlorhexidine Acetate	56-95-1
1657	Demecarium bromide	56-94-0
1658	Histamine 2HCl	56-92-8
1659	PAMBA	56-91-7
1660	cystine	56-89-3
1661	Tanshinone I	568-73-0
1662	Tanshinone IIA	568-72-9
1663	lysine	56-87-1
1664	glutamic acid	56-86-0
1665	L-Glutamine	56-85-9
1666	L-Aspartic acid	56-84-8
1667	Eperisone hydrochloride	56839-43-1
1668	DL-Glyceraldehyde	56-82-6
1669	Glycerol	56-81-5
1670	Cefmetazole sodium	56796-39-5
1671	Tulobuterol hydrochloride	56776-01-3
1672	Chloramphenicol	56-75-7
1673	Icariside I	56725-99-6
1674	5-hydroxytryptophan	56-69-9
1675	5alpha-Cholestan-3-one	566-88-1
1676	5a-Pregnane-3,20-dione	566-65-4
1677	Formestane	566-48-3
1678	7-Ketocholesterol	566-28-9
1679	N-(3-Phenylpropionyl)glycine	56613-60-6
1680	Felypressin	56-59-7
1681	Angelic Acid	565-63-9
1682	Quinidine	56-54-2
1683	2-HYDROXY-3,4-DIMETHOXYBENZOIC ACID	5653-46-3
1684	Diethylstilbestrol	56-53-1
1685	Deoxycorticosterone acetate	56-47-3
1686	serine	56-45-1
1687	Doxycycline	564-25-0
1688	Sclareolide	564-20-5
1689	alanine	56-41-7
1690	glycine	56-40-6
1691	α-D-Glucose 1-phosphate disodium salt hy	56401-20-8
1692	Glyoxylic acid monohydrate	563-96-2
1693	Metoprolol tartrate	56392-17-7
1694	Netilmicin sulfate	56391-57-2
1695	Epirubicin hydrochloride	56390-09-1
1696	Betahistine	5638-76-6
1697	Oxybutynin	5633-20-5
1698	4',5,7-Trimethoxyflavone	5631-70-9
1699	Hydroumbellic acid	5631-68-5
1700	Tibolone	5630-53-5
1701	Fluoxetine hydrochloride	56296-78-7
1702	Aloperine	56293-29-9
1703	Afloqualone	56287-74-2
1704	Terpinine-4-ol	562-74-3
1705	Cantharidin	56-25-7
1706	Cefuroxime sodium	56238-63-2
1707	Torasemide	56211-40-6
1708	Doxylamine succinate	562-10-7
1709	Cefazedone	56187-47-4
1710	Acarbose	56180-94-0
1711	Valrubicin	56124-62-0
1712	Securinine	5610-40-2
1713	9-hydroxy-4-androstene-3,17-dione	560-62-3
1714	Sucralose	56038-13-2
1715	Nitazoxanide	55981-09-4
1716	Busulfan	55-98-1
1717	Hexamethonium Bromide	55-97-0
1718	Betamethasone dipropionate	5593-20-4
1719	Pennogenin 3-O-beta-chacotrioside	55916-52-4
1720	Polyphyllin VI	55916-51-3
1721	Mechlorethamine hydrochloride	55-86-7
1722	Betahistine dihydrochloride	5579-84-0
1723	Sanguinarine chloride	5578-73-4
1724	Sunitinib	557795-19-4
1725	Coelenterazine	55779-48-1
1726	1-Octacosanol	557-61-9
1727	Crocin II	55750-84-0
1728	saikogenin D	5573-16-0
1729	Maleamic acid	557-24-4
1730	Salinomycin sodium salt	55721-31-8
1731	Zinc undecylenate	557-08-4
1732	3-Methyl-2-buten-1-ol	556-82-1
1733	Nimustine Hydrochloride	55661-38-6
1734	Deltonin	55659-75-1
1735	Glycyl-glycine	556-50-3
1736	Alliin	556-27-4
1737	Alverine citrate	5560-59-8
1738	D-Tyrosine	556-02-5
1739	Agrimol B	55576-66-4
1740	6-Shogaol	555-66-8
1741	Chlorhexidine	55-56-1
1742	Pargyline	555-57-7
1743	Hispidin	555-55-5
1744	Tripalmitin	555-44-2
1745	L-(-)-α-Methyldopa	555-30-6
1746	Lys(Me)3-OH Chloride	55528-53-5
1747	p-mentha-1(7),2-diene	555-10-2
1748	Trimethobenzamide hydrochloride	554-92-7
1749	β-Gentiobiose	554-91-6
1750	Mollugin	55481-88-4
1751	Atropine sulfate	55-48-1
1752	Jujuboside B	55466-05-2
1753	Jujuboside A	55466-04-1
1754	Methazolamide	554-57-4
1755	Araloside C	55446-15-6
1756	Lithium carbonate	554-13-2
1757	5-Methylcytosine	554-01-8
1758	(4S)-4-Hydroxy-L-isoleucine	55399-93-4
1759	Baohuoside II	55395-07-8
1760	Hibifolin	55366-56-8
1761	Vidarabine	5536-17-4
1762	Pentagastrin	5534-95-2
1763	tetrahydroxyl diphenylethylene-2-o-gluco	55327-45-2
1764	Costunolide	553-21-9
1765	Protoporphyrin IX	553-12-8
1766	Tiamulin	55297-95-5
1767	Sasapyrine	552-94-3
1768	Atractylodin	55290-63-6
1769	Praziquantel	55268-74-1
1770	Daidzin	552-66-9
1771	7-Methylxanthine	552-62-5
1772	Prunetin	552-59-0
1773	Eriodictyol	552-58-9
1774	Paeonol	552-41-0
1775	Davercin	55224-05-0
1776	Isonicotinic acid	55-22-1
1777	Dexamethasone Sodium Phosphate	55203-24-2
1778	Dimetridazole	551-92-8
1779	HYOSCINE HYDROCHLORIDE	55-16-3
1780	Liquiritin	551-15-5
1781	n-Butylidenephthalide	551-08-6
1782	Naphazoline hydrochloride	550-99-2
1783	Andrographolide	5508-58-7
1784	Skullcapflavone II	55084-08-7
1785	Acitretin	55079-83-9
1786	Protodioscin	55056-80-9
1787	D-Mannosamine hydrochloride	5505-63-5
1788	Isorhamnetin-3-O-nehesperidine	55033-90-4
1789	Isorhamnetin 3-O-neohesperidin	55033-90-4
1790	Embelin	550-24-3
1791	Amifampridine	54-96-6
1792	Tamoxifen Z-isomer citrate	54965-24-1
1793	Albendazole	54965-21-8
1794	2-Isopropyl Thioxanthone	5495-84-1
1795	(±)-Shikonin	54952-43-1
1796	4-Methyl-n-octanoic Acid	54947-74-9
1797	Reynoutrin	549-32-6
1798	Oxyberberine	549-21-3
1799	Amitriptyline hydrochloride	549-18-8
1800	Pipobroman	54-91-1
1801	Fluoxetine	54910-89-3
1802	Dihydrostreptomycin sulfate	5490-27-7
1803	DL-2,3-Diaminopropionic acid monohydroch	54897-59-5
1804	3-Hydroxyanthranilic acid	548-93-6
1805	Galangin	548-83-4
1806	Tectorigenin	548-77-6
1807	Irigenin	548-76-5
1808	Quercetagitrin	548-75-4
1809	Droperidol	548-73-2
1810	Drofenine hydrochloride	548-66-3
1811	Crystal Violet	548-62-9
1812	Betahistine mesylate	54856-23-4
1813	Isoniazid	54-85-3
1814	Cornin	548-37-8
1815	Isoginkgetin	548-19-6
1816	Oxysophoridine	54809-74-4
1817	Hypericin	548-04-9
1818	Protohypericin	548-03-8
1819	Actriol	547-81-9
1820	Tulipalin A	547-65-9
1821	Sulfanilylurea	547-44-4
1822	D-(+)-Turanose	547-25-1
1823	(+)-Pilocarpine hydrochloride	54-71-7
1824	Raspberry ketone	5471-51-2
1825	20-DEOXYINGENOL	54706-99-9
1826	Columbin	546-97-4
1827	Acetohydroxamic acid	546-88-3
1828	Thujone	546-80-5
1829	Helenine	546-43-0
1830	Aminopterin	54-62-6
1831	Conessine	546-06-5
1832	Doxercalciferol	54573-75-0
1833	Propiverine hydrochloride	54556-98-8
1834	Lupeol	545-47-1
1835	Nicardipine hydrochloride	54527-84-3
1836	Methyl protodioscin	54522-52-0
1837	Pyridoxal phosphate	54-47-7
1838	Myristic acid	544-63-8
1839	Batyl alcohol	544-62-7
1840	Palmidrol	544-31-0
1841	Dendrid	54-42-2
1842	2-Amino-6-methylheptane	543-82-8
1843	N,N-Bis(2-hydroxyethyl)-p-phenylenediami	54381-16-7
1844	Metyrapone	54-36-4
1845	Procaine penicillin G	54-35-3
1846	N-Acetylglycine	543-24-8
1847	Furosemide	54-31-9
1848	Heptaminol hydrochloride	543-15-7
1849	Camylofin	54-30-8
1850	(+)-γ-Tocopherol	54-28-4
1851	Stachyose	54261-98-2
1852	13-Methylberberine	54260-72-9
1853	Aminoadipic acid	542-32-5
1854	δ-Valerolactone	542-28-9
1855	Muscone	541-91-3
1856	5-HYDROXYINDOLE-3-ACETIC ACID	54-16-0
1857	Maleimide	541-59-3
1858	1,3,7-Trimethyluric acid	5415-44-1
1859	Senecioic acid	541-47-9
1860	Isovaleramide	541-46-8
1861	Metoclopramide hydrochloride hydrate	54143-57-6
1862	Decamethonium bromide	541-22-0
1863	L(-)-Carnitine	541-15-1
1864	Tofacitinib Citrate	540737-29-9
1865	Sodium Thiocyanate	540-72-7
1866	Ammonium formate	540-69-2
1867	Propafenone	54063-53-5
1868	Etonogestrel	54048-10-1
1869	Albendazole Oxide	54029-12-8
1870	Desogestrel	54024-22-5
1871	D-Glucose 6-phosphate sodium salt	54010-71-8
1872	Ginsenoside F1	53963-43-2
1873	Monoammonium glycyrrhizinate	53956-04-0
1874	Perillen	539-52-6
1875	Corylin	53947-92-5
1876	Deoxyarbutin	53936-56-4
1877	Citral	5392-40-5
1878	Hordenine	539-15-1
1879	Pentostatin	53910-25-1
1880	Tranilast	53902-12-8
1881	Ticlopidine hydrochloride	53885-35-1
1882	Lodoxamide	53882-12-5
1883	Indometacin	53-86-1
1884	NAD+	53-84-9
1885	8-Prenylnaringenin	53846-50-7
1886	Glycerol Tri-n-octanoate	538-23-8
1887	trans-Ferulic acid	537-98-4
1888	Ribostamycin sulfate	53797-35-6
1889	Isoferulic acid	537-73-5
1890	Zuclopenthixol	53772-83-1
1891	Diphenylamine Hydrochloride	537-67-7
1892	N-Acetyl-L-tyrosine	537-55-3
1893	Fenoprofen calcium dihydrate	53746-45-5
1894	Pterostilbene	537-42-8
1895	Glycerol trilinoleate	537-40-6
1896	Carprofen	53716-49-7
1897	Diperodon hydrochloride	537-12-2
1898	Armillarisin A	53696-74-5
1899	4-Isopropylbenzyl Alcohol	536-60-7
1900	Perillyl alcohol	536-59-4
1901	Dyclonine hydrochloride	536-43-6
1902	Ethinamide	536-33-4
1903	Promazine hydrochloride	53-60-1
1904	Trigonelline	535-83-1
1905	Pipecolinic acid	535-75-1
1906	Luteolin-3-O-beta-D-glucuronide	53527-42-7
1907	7-Amino-4-(trifluoromethyl)coumarin	53518-15-3
1908	Vaccarin	53452-16-7
1909	Dehydroepiandrosterone	53-43-0
1910	Androsterone	53-41-8
1911	Aleuritic Acid	533-87-9
1912	Isovitexin 2''-O-arabinoside	53382-71-1
1913	Tropolone	533-75-5
1914	2-Deoxy-D-ribose	533-67-5
1915	Sesamol	533-31-3
1916	Coixol	532-91-2
1917	N-Benzylstearamide	5327-45-7
1918	Pinaverium bromide	53251-94-8
1919	Sodium benzoate	532-32-1
1920	Tropinone	532-24-1
1921	Myosmine	532-12-7
1922	Anethole trithione	532-11-6
1923	2''-O-Galloylhyperin	53209-27-1
1924	Methocarbamol	532-03-6
1925	Equol	531-95-3
1926	Mitotan	53-19-0
1927	Pirfenidone	53179-13-8
1928	Sisomicin Sulfate	53179-09-2
1929	Esculin	531-75-9
1930	Aquacrine	53-16-7
1931	Acemetacin	53164-05-9
1932	Herniarin	531-59-9
1933	Scopolin	531-44-2
1934	androsin	531-28-2
1935	Rapamycin	53123-88-9
1936	Cyclo(his-pro)	53109-32-3
1937	Flufenamic acid	530-78-9
1938	Sinapinic Acid	530-59-6
1939	Syringic acid	530-57-4
1940	4-Hydroxy-3,5-dimethoxybenzyl alcohol	530-56-3
1941	Mannose	530-26-7
1942	dencichine	5302-45-4
1943	Norgestimate metabolite Norelgestromin	53016-31-2
1944	4-Methylesculetin	529-84-0
1945	Genistin	529-59-9
1946	Scutellarein	529-53-3
1947	Ajugol	52949-83-4
1948	Myricetin	529-44-2
1949	Deltamethrin	52918-63-5
1950	cysteine	52-90-4
1951	Hydroxyecdysone	5289-74-7
1952	L-Cysteine HCl	52-89-1
1953	Haloperidol	52-86-8
1954	Cyanidin Chloride	528-58-5
1955	D-Cellobiose	528-50-7
1956	Fisetin	528-48-3
1957	Magnolol	528-43-8
1958	Isobavachromene	52801-22-6
1959	Herbacetin	527-95-7
1960	Lynestrenol	52-76-6
1961	2,6-Dimethylbenzoquinone	527-61-7
1962	beta-Asarone	5273-86-9
1963	Sodium gluconate	527-07-1
1964	Ginsenoside Rd	52705-93-8
1965	Mucic Acid	526-99-8
1966	D(-)-Tartaric acid	526-83-0
1967	d-penicillamin	52-67-5
1968	DL-Penicillamine	52-66-4
1969	Kirenol	52659-56-0
1970	Tryptophol	526-55-6
1971	Permethrin	52645-53-1
1972	L-ABRINE	526-31-8
1973	Osalmid	526-18-1
1974	Ponicidin	52617-37-5
1975	Deacetyl asperulosidic acid methyl ester	52613-28-2
1976	Sulfaphenazole	526-08-9
1977	Sesamolin	526-07-8
1978	Eudesmin	526-06-7
1979	Flavone	525-82-6
1980	Kinetin	525-79-1
1981	Harmalol	525-57-5
1982	3b-Hydroxy-5-cholenoic acid	5255-17-4
1983	Pranoprofen	52549-17-4
1984	Bronopol	52-51-7
1985	Mebhydroline	524-81-2
1986	Terphenyllin	52452-60-5
1987	Pyridoxamine dihydrochloride	524-36-7
1988	Oxeladin citrate	52432-72-1
1989	Fraxin	524-30-1
1990	Armepavine	524-20-9
1991	Dauricine	524-17-4
1992	Wedelolactone	524-12-9
1993	Sequoyitol	523-92-2
1994	Dimenhydrinate	523-87-5
1995	Evolitrine	523-66-0
1996	Isopsoralen	523-50-2
1997	Dimethylcurcumin	52328-98-0
1998	Tetrahydroberberine THB	522-97-4
1999	Ginsenoside Rg2	52286-74-5
[truncated: 3,091 more rows]
